# Supplementary material for: Epigenetic Diversity Underlying Seasonal and Annual Variations in Brown Planthopper (BPH) Populations as Revealed by Methylation- sensitive Restriction Assay
Source: Curr Genomics. 2023 Dec 28;24(6):354–67. doi: 10.2174/0113892029276542231205065843 (PMC10845068; doi:10.2174/0113892029276542231205065843)
Supplement: Supplementary file 1 [file CG-24-354_SD1.zip]

Archive with 3 entries (3 files):
- CG-24-354/3b-BMS-CG-2023-132 Supplementary Material.docx
- CG-24-354/3c-BMS-CG-2023-132 Supplementary Material Table S7 (1).xlsx
- CG-24-354/3c-BMS-CG-2023-132 Supplementary Material Table S7.xlsx
