# Supplementary material for: Epigenetic Diversity Underlying Seasonal and Annual Variations in Brown Planthopper (BPH) Populations as Revealed by Methylation- sensitive Restriction Assay
Source: Curr Genomics. 2023 Dec 28;24(6):354–67. doi: 10.2174/0113892029276542231205065843 (PMC10845068; doi:10.2174/0113892029276542231205065843)
Supplement: Supplementary file 1 [file CG-24-354_SD1.zip › CG-24-354/3c-BMS-CG-2023-132 Supplementary Material Table S7 (1).xlsx]

## Sheet: Table S8(a)
Table S8(a): Absolute amount of DNA (in nanograms) detected based on the band intensity in each lane (as quantified by ImageLab software) for each population.
Amplicon	2017-06-01						2018-06-01							2017-08-01							2018-08-01								2017-11-01								2018-11-01
	1#			2#			1#			2#				1#			2#				1#				2#				1#				2#				1#				2#
	S	IS	C	S	IS	C	S	IS	C	S	IS	C	S		IS	C	S	IS	C	S		IS	C	S		IS	C	S		IS	C	S		IS	C	S		IS	C	S		IS	C
Tf2	177	25	400	116	8.2	390	49.7	12.1	164	59.1	9.4	160	76.1		20.6	190	130	22	256.1	184		30.5	400	200		62.2	472.1	114.4		6.7	267.5	128.2		49.6	316	66.2		36	126.7	38.7		52	180
EG	12.5	11.5	34.5	16	15	31.6	15.3	12.8	31.2	7.1	12.9	23.4	8.6		7.4	29	6.4	4.9	30	16		15.6	31.7	18		20	34	6.2		4.4	29.2	7.7		6.8	39.3	4.4		7.3	15.5	12.7		5	40.1
ER1	29.1	10.9	42.7	19.6	7.6	39.7	24.3	24.6	64	26.9	16.5	64.5	30.2		12.8	25.8	25	13.1	36.6	39.2		16.2	46.3	20.4		19.3	56.7	28.5		11.7	33	25.5		17.7	46.6	26		21.7	47.5	43.7		22.4	57.7
AY1	4.9	3.9	17.9	3.4	4	17.1	4.6	4.6	21.6	5.1	5.1	26	7.2		7.9	19.4	8.8	7.8	21.3	5.6		4	14.5	5.2		4.2	21	8.9		11.3	19.6	8.1		7.3	22.5	6.9		6.9	47.6	6.6		11.22	43.56
Est	7.2	9.1	60.1	11.9	10.5	37	21.7	27	61.4	28.4	24	57	17.7		22.3	68.4	25.9	18.7	91.6	21.7		23.2	83.3	28.2		19	70	1		13.5	83.9	2.6		9.5	62	7.9		14.1	50.2	14.3		8.5	31.1
S: Methylation-sensitive lane
IS: Methylation-insensitive lane
C: Control lane
#: Numbers 1 and 2 represent replicates for each popualtion.

## Sheet: Table S8(b)
Table S7(b): Percent DNA methylation estimated based on the band intensity in each lane, as quantified by ImageLab software, for each population.
Amplicon*	2017-06-01		2018-06-01		2017-08-01		2018-08-01		2017-11-01		2018-11-01
	1#	2#	1#	2#	1#	2#	1#	2#	1#	2#	1#	2#
Tf2 S	44.2	29.97	30.32	37.1	41.8	50.76	45.8	42.3	42.7	40.5	52.2	21.5
Tf2 IS	6.2	2.1	7.3	5.9	10.8	8.5	7.6	13.1	2.5	2.5	28.4	28.8
EG S	36.23	50.6	49	30.3	29.6	21.3	50.47	53	21.23	19.59	55.2	31.6
EG IS	33.33	46.8	40.7	55.12	25.5	16.3	49.21	58.9	15	17.3	45.4	12.4
ER1 S	68.14	49.3	37.96	41.7	85	68.3	84	35.9	86	54	55.2	75.7
ER1 IS	25.5	19.14	38.4	25.5	42.6	35.79	35.6	34	35.4	38	45.4	38.8
AY1 S	27.8	17.4	21.29	19.6	40.72	39.9	38.62	24.76	45.4	36	14.49	15.15
AY1 IS	22.1	25.7	21.29	19.6	37.11	36.6	27.5	22.38	57.65	32.4	14.49	25.75
Est S	11.9	32.16	35.34	49.9	25.8	28.2	26	40.8	1.19	4.2	15.7	45.98
Est IS	15.1	28.37	43.9	42.17	32.6	20.4	27.8	27.14	16	15.3	28	27.33
#: Numbers 1 and 2 represent replicates for each popualtion.
* Amplicon name followed by S or IS represents restriction of the respective amplicon with methylation-sensitive or -insensitive restriction enzyme, respectively.
